# Supplementary material for: Understanding Antimicrobial Use Contexts in the Poultry Sector: Challenges for Small-Scale Layer Farms in Kenya
Source: Antibiotics (Basel). 2021 Jan 22;10(2):106. doi: 10.3390/antibiotics10020106 (PMC7911778; doi:10.3390/antibiotics10020106)
Supplement: Supplementary file 1 [file antibiotics-10-00106-s001.zip]

Archive with 7 entries (6 files):
- antibiotics-1061982-supplementary/
- antibiotics-1061982-supplementary/codebook.xlsx
- antibiotics-1061982-supplementary/dataset.xlsx
- antibiotics-1061982-supplementary/Supplement A.docx
- antibiotics-1061982-supplementary/Supplement B.pdf
- antibiotics-1061982-supplementary/Supplement C.docx
- antibiotics-1061982-supplementary/Variables entered in Chi Square analysis.xls
