# Supplementary material for: Understanding Antimicrobial Use Contexts in the Poultry Sector: Challenges for Small-Scale Layer Farms in Kenya
Source: Antibiotics (Basel). 2021 Jan 22;10(2):106. doi: 10.3390/antibiotics10020106 (PMC7911778; doi:10.3390/antibiotics10020106)
Supplement: Supplementary file 1 [file antibiotics-10-00106-s001.zip › antibiotics-1061982-supplementary/codebook.xlsx]

## Sheet: Sheet1
Variable Name	Variable Label	Answer Label	Answer Code	Variable Type
education_rc	Education			Numeric
		None	0
		Primary	1
		Secondary	2
		Tertiary and above	3
layhowkept	46) How are multiple ages kept?			Numeric
		I only keep same age chickens	0
		I keep multiple ages in separate houses	1
		I keep multiple ages in the same house but seperated by A BARRIER	2
		I keep multiple ages in the same house but with NO BARRIER	3
keepingtime	Years keeping layers	Open ended		double
starterflock	81) Does your starter flock come vaccinated against some diseases?			Numeric
		no	0
		yes	1
		Don't Know	9
Blindness	Blindness			Numeric
		No	0
		Yes	1
Diarrhea	Diarrhea			Numeric
		No	0
		Yes	1
Lameness	Lameness			Numeric
		No	0
		Yes	1
Lesions_on_skin	Lesions on skin			Numeric
		No	0
		Yes	1
Sneezing	Sneezing			Numeric
		No	0
		Yes	1
Bloody_Droppings	Bloody Droppings			Numeric
		No	0
		Yes	1
Wounds_where_the_egg_comes_out_	Wounds where the egg comes out			Numeric
		No	0
		Yes	1
Abnomal_eggs	Abrnomal eggs (small/large/round, thin/rough shell)			Numeric
		No	0
		Yes	1
circling	circling			Numeric
		No	0
		Yes	1
Discharge_from_Eyes	Discharge from Eyes			Numeric
		No	0
		Yes	1
Pecking_Each_other	Pecking each other			Numeric
		No	0
		Yes	1
Dullness	Dullness			Numeric
		No	0
		Yes	1
Paralysis	Paralysis			Numeric
		No	0
		Yes	1
Sleepiness	Sleepiness			Numeric
		No	0
		Yes	1
Snoring	Snoring			Numeric
		No	0
		Yes	1
Sudden_Death	Sudden Death			Numeric
		No	0
		Yes	1
stargazing	stargazing			Numeric
		No	0
		Yes	1
Swollen_Eyes	Swollen Eyes			Numeric
		No	0
		Yes	1
twisted_neck_	twisted neck			Numeric
		No	0
		Yes	1
White_Diarrhea	White Diarrhea			Numeric
		No	0
		Yes	1
Yellow_brown_diarrhea	Yellow/brown diarrhea			Numeric
		No	0
		Yes	1
Coccidiosis	Coccidiosis			Numeric
		No	0
		Yes	1
Coryza	Coryza			Numeric
		No	0
		Yes	1
CRD	CRD			Numeric
		No	0
		Yes	1
Fowl_Pox	Fowl Pox			Numeric
		No	0
		Yes	1
Fowl_typhoid	Fowl typhoid			Numeric
		No	0
		Yes	1
Gumboro_Disease	Gumboro Disease			Numeric
		No	0
		Yes	1
Worms	Worms			Numeric
		No	0
		Yes	1
Infectious_Bronchitis	Infectious Bronchitis			Numeric
		No	0
		Yes	1
Mareks_Disease	Marek's Disease			Numeric
		No	0
		Yes	1
Newcastle_Diseases	Newcastle Diseases			Numeric
		No	0
		Yes	1
friends_advice	93) Family/friends			Numeric
		never/rarely	0
		sometimes	1
		almost always	2
ngo_advice	94) NGOs			Numeric
		never/rarely	0
		sometimes	1
		almost always	2
agrovet_advice	95) poultry drug shop			Numeric
		never/rarely	0
		sometimes	1
		almost always	2
feed_advice	96) feed distributor			Numeric
		never/rarely	0
		sometimes	1
		almost always	2
extentionworker_advice	97) veterinary technical officer			Integer
		never/rarely	0
		sometimes	1
		almost always	2
govvet_advice	98) a government veterinarian			Numeric
		never/rarely	0
		sometimes	1
		almost always	2
privvet_advice	99) a private veterinarian			Numeric
		never/rarely	0
		sometimes	1
		almost always	2
laboratory_advice	100) a vet laboratory			Numeric
		never/rarely	0
		sometimes	1
		almost always	2
antibioticknowledge	Explain Antibiotics			Numeric
		No	0
		Yes	1
prescriptionbuyer	113A) When you buy antibiotics, do you usually have a prescription/or does vete			Numeric
		never/rarely	0
		sometimes	1
		almost always	2
group_treat	133) When a few of your birds get sick do you usually give medicine to all of th			Numeric
		never/rarely	0
		sometimes	1
		almost always	2
isolation	134) Do you use an isolation chamber when a few of your birds are sick?			Numeric
		never/rarely	0
		sometimes	1
		almost always	2
largerdose	138) Do you ever give birds a LARGER DOSE than the reccomended dose?			Numeric
		never/rarely	0
		sometimes	1
		almost always	2
animalsicklarge	139) Briefly record why they DO give a larger dose	Open ended		String
smallerdose	140) Do you ever give birds a SMALLER DOSE than the reccomended dose?			Numeric
		never/rarely	0
		sometimes	1
		almost always	2
animalsicksmaller	141) Briefly record why they DO give a smaller dose	Open ended		String
stoptreat	142) Do you ever STOP using medicine before the full dose because the animal has			Numeric
		never/rarely	0
		sometimes	1
		almost always	2
expiredkeep	143) Do you ever use expired medicines?			Numeric
		never/rarely	0
		sometimes	1
		almost always	2
amrworry	160) How much do you believe antiboitic or antimicrobial resistance will impact			Numeric
		no impact	0
		a little impact	1
		a large impact	2
		I don't know about AMR or impact	99
agreesymptoms	149)You can stop giving an animal a full course of antibiotic if their symptoms			Numeric
		disagree	2
		indifferent	3
		agree	4
agreeresistance	150) If medicines are given TOO OFTEN then they might stop working?			Numeric
		disagree	2
		indifferent	3
		agree	4
agreeprevention	151) Giving animals that are not sick antibiotcs will PREVENT THEM FROM BECOMING			Numeric
		disagree	2
		indifferent	3
		agree	4
agreegrowth	152) Giving animals antibiotcs can help them GROW BIGGER, FASTER, FATTER			Numeric
		disagree	2
		indifferent	3
		agree	4
withdrawal	155) After using antibiotics on an animal, you should WAIT sometime before using			Numeric
		disagree	2
		indifferent	3
		agree	4
vaccineamragree	Agree that it is important to get consultation from a qualified veterinarian bef			Numeric
		disagree	2
		indifferent	3
		agree	4
been_told_of_withdrawal	162) Has an animal health worker told you about withdrawal			Numeric
		No	0
		Yes	1
residues	163) Do you know what antibiotic residues are?			Numeric
		No	0
		Yes	1
Vacc_Newcastle_Diseases	Layers_Newcastle Diseases			Numeric
		No	0
		Yes	1
Vacc_Gumboro_Disease	Layers_Gumboro Disease			Numeric
		No	0
		Yes	1
Vacc_Fowl_Pox	Layers_Fowl Pox			Numeric
		No	0
		Yes	1
Vacc_Fowl_typhoid	Layers_Fowl typhoid			Numeric
		No	0
		Yes	1
Vacc_Mareks_Disease	Layers_Marek's Disease			Numeric
		No	0
		Yes	1
vaccinedeath_yesno	RECODE of vaccinedeath (171) Have your birds come down with the disease they hav			Numeric
		No	0
		Yes	1
treatlitter	188) Do you treat your litter before using it?			Numeric
		never/rarely	0
		sometimes	1
		almost always	2
drinkerclean	196) How often do you USUALLY clean the drinkers?			Numeric
		Never Clean	0
		Once or twice a month	1
		Once or twice a week	2
		Daily	3
		Only after the production cycle	4
drinkercleantype	197) What do you USUALLY clean your drinkers with?			Numeric
		Water Only	1
		Water and Soap Only	2
		Water and disinfectant Only	3
		Water, disinfectant, and Soap	4
feederclean	203) How often do you USUALLY clean the feeders?			Numeric
		Never Clean	0
		Once or twice a week	1
		Once or twice a month	2
		Only after cycle ends	3
feedercleantype	204) What do you USUALLY clean your feeders with?			Numeric
		Water	0
		Water and Soap Only	1
		Water and disinfectant	2
		Water, disinfectant, and Soap	3
storagedamp	209) Record how damp the area is. Is the storage area damp?			Numeric
		dry	1
		somehow damp	2
		very damp	3
ventilation_2	50 cm height of wall			Numeric
		No	0
		Yes	1
ventilation_3	Gap in roof			Numeric
		No	0
		Yes	1
ventilation_5	Structure is more than 10 meters away from other structures			Numeric
		No	0
		Yes	1
ventilation_1	Two walls open along the length of the house not the width			Numeric
		No	0
		Yes	1
footbathpoultryhouse	211) Do you have a footbath at every entrance to LAYER HOUSE?			Numeric
		No	0
		Yes	1
thermometer	216) Record if thermometer present in layer house			Numeric
		No	0
		Yes	1
no_gear				Numeric
		No	0
		Yes	1
have_boots				Numeric
		No	0
		Yes	1
use_boot	Use Boots			Numeric
		No	0
		Yes	1
boots_diff_houses	Boots for different houses			Numeric
		No	0
		Yes	1
use_mask	Use masks			Numeric
		No	0
		Yes	1
mask_diff_houses	Mask for different houses			Numeric
		No	0
		Yes	1
have_overalls	Own Overalls			Numeric
		No	0
		Yes	1
use_overalls	Use Overalls			Numeric
		No	0
		Yes	1
overalls_diff_houses	Overalls for different houses			Numeric
		No	0
		Yes	1
have_gloves	Own Gloves			Numeric
		No	0
		Yes	1
use_gloves	Use Gloves			Numeric
		No	0
		Yes	1
gloves_diff_houses	Gloves for different houses			Numeric
		No	0
		Yes	1
outfitcleaning	220) How often do you clean the protective gear?			Integer
		after everytime entering the house	1
		after a few times in the poultry house	2
		only when dirty	3
		I don�t have any protective gear	99
gatheringeggs	220B) Do people wear protective boots when they go into the layer house to get e			Numeric
		never/rarely	0
		sometimes	1
		almost always	2
afterselling_clean_new				Numeric
		No	0
		Yes	1
afterselling	223) How long do you USUALLY let the layer house rest before taking in the new b			Numeric
		no rest	0
		less than one week	1
		between 1 and 2 weeks	2
		about 2 weeks	3
		Over a month	4
visitors	225) Do family/friends/customers come and look at your layers?			Numeric
		never/rarely	0
		sometimes	1
		almost always	2
interaction	226) Is it common for other animals to go into layer house?			Numeric
		never/rarely	0
		sometimes	1
		almost always	2
treatment_failure_yes_no	RECODE of increasefailure (105) Are the medicines you have been using for a lon	Open ended		Numeric
explain_AMR		Open ended		Numeric
