# Supplementary material for: Understanding Antimicrobial Use Contexts in the Poultry Sector: Challenges for Small-Scale Layer Farms in Kenya
Source: Antibiotics (Basel). 2021 Jan 22;10(2):106. doi: 10.3390/antibiotics10020106 (PMC7911778; doi:10.3390/antibiotics10020106)
Supplement: Supplementary file 1 [file antibiotics-10-00106-s001.zip › antibiotics-1061982-supplementary/Variables entered in Chi Square analysis.xls]

## Sheet: Sheet1
Category	Variable Name	Variable Label	Answer Label	Answer Code
AMU and AMR knowledge and perceptions	antibioticknowledge	Respondent can explain antibiotics
			No	0
			Yes	1
AMU and AMR knowledge and perceptions	amrknowledge	Respondent can explain antimicrobial resistance
			No	0
			Yes	1
AMU and AMR knowledge and perceptions	amrworry	How much do you believe AMR will impact your livelihood?
			no impact	0
			a little impact	1
			a large impact	2
AMU and AMR knowledge and perceptions	agreesymptoms	You can stop giving an animal a full course of antibiotic if their symptoms
			disagree	-1
			indifferent	0
			agree	1
AMU and AMR knowledge and perceptions	agreeresistance	If medicines are given TOO OFTEN then they might stop working?
			disagree	-1
			indifferent	0
			agree	1
AMU and AMR knowledge and perceptions	agreeprevention	Giving animals that are not sick antibiotcs will PREVENT THEM FROM BECOMING
			disagree	-1
			indifferent	0
			agree	1
AMU and AMR knowledge and perceptions	agreegrowth	Giving animals antibiotcs can help them GROW BIGGER, FASTER, FATTER
			disagree	-1
			indifferent	0
			agree	1
AMU and AMR knowledge and perceptions	withdrawal	After using antibiotics on an animal, you should WAIT sometime before using
			disagree	-1
			indifferent	0
			agree	1
AMU and AMR knowledge and perceptions	been_told_of_withdrawal	Has an animal health worker told you about withdrawal
			No	0
			Yes	1
AMU and AMR knowledge and perceptions	residues	Do you know what antibiotic residues are?
			No	0
			Yes	1
AMU Treatment	group_treat	When a few of your birds get sick do you usually give medicine to all of them
			never/rarely	0
			sometimes	1
			almost always	2
AMU Treatment	largerdose	Do you ever give birds a LARGER DOSE than the reccomended dose?
			never/rarely	0
			sometimes	1
			almost always	2
AMU Treatment	smallerdose	Do you ever give birds a SMALLER DOSE than the reccomended dose?
			never/rarely	0
			sometimes	1
			almost always	2
AMU Treatment	stoptreat	Do you ever STOP using medicine before the full dose because the animal has
			never/rarely	0
			sometimes	1
			almost always	2
AMU Treatment	expiredkeep	Do you ever use expired medicines?
			never/rarely	0
			sometimes	1
			almost always	2
Animal health advice	friends_advice	Received animal health advice from Family/friends
			never/rarely	0
			sometimes	1
			almost always	2
Animal health advice	ngo_advice	Received animal health advice NGOs
			never/rarely	0
			sometimes	1
			almost always	2
Animal health advice	agrovet_advice	Received animal health advice from agrovet
			never/rarely	0
			sometimes	1
			almost always	2
Animal health advice	feed_advice	Received animal health advice from feed distributor
			never/rarely	0
			sometimes	1
			almost always	2
Animal health advice	extentionworker_advice	Received animal health advice from extension worker
			never/rarely	0
			sometimes	1
			almost always	2
Animal health advice	govvet_advice	Received animal health advicefrom government veterinarian
			never/rarely	0
			sometimes	1
			almost always	2
Animal health advice	privvet_advice	Received animal health advice from private veterinarian
			never/rarely	0
			sometimes	1
			almost always	2
Animal health advice	laboratory_advice	Received health advice from vet laboratory technician
			never/rarely	0
			sometimes	1
			almost always	2
Animal health advice	prescriptionbuyer	When you buy antibiotics, do you usually have a prescription?
			never/rarely	0
			sometimes	1
			almost always	2
Biosecurity	isolation	Do you use an isolation chamber when a few of your birds are sick?
			never/rarely	0
			sometimes	1
			almost always	2
Biosecurity	treatlitter	Do you treat your litter before using it?
			never/rarely	0
			sometimes	1
			almost always	2
Biosecurity	drinkerclean	Do you clean drinkers daily?
			No	0
			Yes	1
Biosecurity	drinkercleantype_rc	Do you clean drinkers with soap or disenfectant
			NO	0
			Yes	1
Biosecurity	poultry house construction 1	50 cm height of wall
			No	0
			Yes	1
Biosecurity	poultry house construction 2	Gap in roof
			No	0
			Yes	1
Biosecurity	poultry house construction 3	Structure is more than 10 meters away from other structures
			No	0
			Yes	1
Biosecurity	poultry house construction 4	Two walls open along the length of the house not the width
			No	0
			Yes	1
Biosecurity	footbathpoultryhouse	Do you have a footbath at every entrance to LAYER HOUSE?
			No	0
			Yes	1
Biosecurity	thermometer	Record if thermometer present in layer house
			No	0
			Yes	1
Biosecurity	have_boots	Have gum boots
			No	0
			Yes	1
Biosecurity	use_boot	Use Boots
			No	0
			Yes	1
Biosecurity	boots_diff_houses	Boots for different houses
			No	0
			Yes	1
Biosecurity	use_mask	Use masks
			No	0
			Yes	1
Biosecurity	mask_diff_houses	Mask for different houses
			No	0
			Yes	1
Biosecurity	have_overalls	Own Overalls
			No	0
			Yes	1
Biosecurity	use_overalls	Use Overalls
			No	0
			Yes	1
Biosecurity	overalls_diff_houses	Overalls for different houses
			No	0
			Yes	1
Biosecurity	have_gloves	Own Gloves
			No	0
			Yes	1
Biosecurity	use_gloves	Use Gloves
			No	0
			Yes	1
Biosecurity	gloves_diff_houses	Gloves for different houses
			No	0
			Yes	1
Biosecurity	outfitcleaning	How often do you clean the protective gear?
			after everytime entering the house	1
			after a few times in the poultry house	2
			only when dirty	3
Biosecurity	gatheringeggs	Do people wear protective boots when they go into the layer house to get eggs
			never/rarely	0
			sometimes	1
			almost always	2
Biosecurity	afterselling	How long do you USUALLY let the layer house rest before taking in the new b
			no rest	0
			less than one week	1
			between 1 and 2 weeks	2
			about 2 weeks	3
			Over a month	4
Biosecurity	visitors	Do family/friends/customers come and look at your layers?
			never/rarely	0
			sometimes	1
			almost always	2
Biosecurity	interaction	Is it common for other animals to go into layer house?
			never/rarely	0
			sometimes	1
			almost always	2
Demograhics	education_rc	Education
			None	0
			Primary	1
			Secondary	2
			Tertiary and above	3
Disease	Blindness	Birds have displayed blindness
			No	0
			Yes	1
Disease	Diarrhea	Birds have displayed diarrhea
			No	0
			Yes	1
Disease	Lameness	Birds have displayed lameness
			No	0
			Yes	1
Disease	Lesions_on_skin	Birds have displayed Lesions on skin
			No	0
			Yes	1
Disease	Sneezing	Birds have displayed Sneezing
			No	0
			Yes	1
Disease	Bloody_Droppings	Birds have displayed Bloody Droppings
			No	0
			Yes	1
Disease	Wounds_where_the_egg_comes_out_	Birds have displayed Wounds where the egg comes out
			No	0
			Yes	1
Disease	Abnomal_eggs	Birds have displayed Abrnomal eggs (small/large/round, thin/rough shell)
			No	0
			Yes	1
Disease	circling	Birds have displayed circling
			No	0
			Yes	1
Disease	Discharge_from_Eyes	Birds have displayed Discharge from Eyes
			No	0
			Yes	1
Disease	Pecking_Each_other	Birds have displayed Pecking each other
			No	0
			Yes	1
Disease	Dullness	Birds have displayed Dullness
			No	0
			Yes	1
Disease	Paralysis	Birds have displayed Paralysis
			No	0
			Yes	1
Disease	Sleepiness	Birds have displayed Sleepiness
			No	0
			Yes	1
Disease	Snoring	Birds have displayed Snoring
			No	0
			Yes	1
Disease	Sudden_Death	Birds have displayed Sudden Death
			No	0
			Yes	1
Disease	stargazing	Birds have displayed stargazing
			No	0
			Yes	1
Disease	Swollen_Eyes	Birds have displayed Swollen Eyes
			No	0
			Yes	1
Disease	twisted_neck_	Birds have displayed twisted neck
			No	0
			Yes	1
Disease	White_Diarrhea	Birds have displayed White Diarrhea
			No	0
			Yes	1
Disease	Yellow_brown_diarrhea	Birds have displayed Yellow/brown diarrhea
			No	0
			Yes	1
Disease	Coccidiosis	Birds have displayed Coccidiosis
			No	0
			Yes	1
Disease	Coryza	Birds have displayed Coryza
			No	0
			Yes	1
Disease	CRD	Birds have displayed Chronic Respirtory Disease
			No	0
			Yes	1
Disease	Fowl_Pox	Birds have displayed Fowl Pox
			No	0
			Yes	1
Disease	Fowl_typhoid	Birds have displayed Fowl typhoid
			No	0
			Yes	1
Disease	Gumboro_Disease	Birds have displayed Gumboro Disease
			No	0
			Yes	1
Disease	Worms	Birds have displayed Worms
			No	0
			Yes	1
Disease	Infectious_Bronchitis	Birds have displayed Infectious Bronchitis
			No	0
			Yes	1
Disease	Mareks_Disease	Birds have displayed Marek's Disease
			No	0
			Yes	1
Disease	Newcastle_Diseases	Birds have displayed Newcastle Diseases
			No	0
			Yes	1
Vaccination	Vacc_Newcastle_Diseases	Layers vaccinated against Newcastle Diseases
			No	0
			Yes	1
Vaccination	Vacc_Gumboro_Disease	Layers vaccinated againstGumboro Disease
			No	0
			Yes	1
Vaccination	Vacc_Fowl_Pox	Layers vaccinated against Fowl Pox
			No	0
			Yes	1
Vaccination	Vacc_Fowl_typhoid	Layers vaccinated against Fowl typhoid
			No	0
			Yes	1
Vaccination	Vacc_Mareks_Disease	Layers vaccinated against Marek's Disease
			No	0
			Yes	1
Vaccination	vaccinedeath_yesno	Have your birds come down with the disease they have been vaccinated for?
			No	0
			Yes	1
Vaccination	starterflock	Does your starter flock come vaccinated against some diseases?
			no	0
			yes	1
Vaccination	vaccineamragree	Agree that it is important to get consultation from a qualified veterinarian bef
			disagree	-1
			indifferent	0
			agree	1
